# Supplementary material for: Optical Coherence Tomography Identifies Visual Pathway Involvement Earlier than Visual Function Tests in Children with MRI-Verified Optic Pathway Gliomas
Source: Cancers (Basel). 2022 Jan 9;14(2):318. doi: 10.3390/cancers14020318 (PMC8774215; doi:10.3390/cancers14020318)
Supplement: Supplementary file 1 [file cancers-14-00318-s001.zip]

Archive with 1 entries (1 files):
- cancers-1476747-supplementary.pdf
